# Supplementary material for: Impact of troublesome expansive weed Rumex alpinus on species diversity of mountain pastures in Tatra National Park, Poland
Source: Biologia (Bratisl). 2018 Dec 11;74(1):15–24. doi: 10.2478/s11756-018-0148-9 (PMC6315003; doi:10.2478/s11756-018-0148-9)
Supplement: Supplementary file 1 — Vegetation table of the herb layer of 100 pairs of plots invaded (i) and uninvaded (u) by R. alpinus (XLSX 109 kb) [file 11756_2018_148_MOESM1_ESM.xlsx]

## Sheet: Table
Article title: Impact of troublesome invasive weed Rumex alpinus on species diversity of mountain pastures in Tatra National Park, Poland
Journal: Biologia
Authors: Anna Delimat, Piotr Kiełtyk
Corresponding author: P. Kiełtyk, e-mail: kieltyk@wp.pl, Cardinal Stefan Wyszynski University in Warsaw
Supplementary Table 1.
Vegetation table of herb layer of 100 pairs of plots invaded (i) and uninvaded (u) by Rumex alpinus. The species are ordered by frequency. Six-point cover-abundance scale: "+" <1%; "1" = 1-5%; "2" = 5-25%; "3" = 25-50%; "4" = 50-75%; "5" = 75-100%.
Plot	1i	1u	2i	2u	3i	3u	4i	4u	5i	5u	6i	6u	7i	7u	8i	8u	9i	9u	10i	10u	11i	11u	12i	12u	13i	13u	14i	14u	15i	15u	16i	16u	17i	17u	18i	18u	19i	19u	20i	20u	21i	21u	22i	22u	23i	23u	24i	24u	25i
Elevation (m a.s.l.)	1177	1177	1184	1184	1181	1181	1183	1183	1180	1180	1227	1227	1204	1204	1293	1293	1294	1294	1295	1295	1303	1303	1294	1294	1018	1018	1011	1011	1008	1008	1000	1000	1002	1002	991	991	993	993	1000	1000	1198	1198	1186	1186	1176	1176	1167	1167	1139
GPS_N	49.25747°	49.25747°	49.25750°	49.25750°	49.25740°	49.25740°	49.25731°	49.25731°	49.25738°	49.25738°	49.25599°	49.25599°	49.25673°	49.25673°	49.25430°	49.25430°	49.25428°	49.25428°	49.25443°	49.25443°	49.25447°	49.25447°	49.25415°	49.25415°	49.26408°	49.26408°	49.26410°	49.26410°	49.26433°	49.26433°	49.26317°	49.26317°	49.26355°	49.26355°	49.26433°	49.26433°	49.26416°	49.26416°	49.26424°	49.26424°	49.26146°	49.26146°	49.26163°	49.26163°	49.26180°	49.26180°	49.26249°	49.26249°	49.25649°
GPS_E	19.80455°	19.80455°	19.80446°	19.80446°	19.80438°	19.80438°	19.80382°	19.80382°	19.80370°	19.80370°	19.80220°	19.80220°	19.80305°	19.80305°	19.79884°	19.79884°	19.79862°	19.79862°	19.79834°	19.79834°	19.79735°	19.79735°	19.79798°	19.79798°	19.84343°	19.84343°	19.84349°	19.84349°	19.84333°	19.84333°	19.84553°	19.84553°	19.84541°	19.84541°	19.84457°	19.84457°	19.84470°	19.84470°	19.84501°	19.84501°	19.83581°	19.83581°	19.83591°	19.83591°	19.83672°	19.83672°	19.83641°	19.83641°	19.85880°
Locality in Tatra National Park, Poland	Polana Przysłop	Polana Przysłop	Polana Przysłop	Polana Przysłop	Polana Przysłop	Polana Przysłop	Polana Przysłop	Polana Przysłop	Polana Przysłop	Polana Przysłop	Polana Przysłop	Polana Przysłop	Polana Przysłop	Polana Przysłop	Polana Jaworzyna	Polana Jaworzyna	Polana Jaworzyna	Polana Jaworzyna	Polana Jaworzyna	Polana Jaworzyna	Polana Jaworzyna	Polana Jaworzyna	Polana Jaworzyna	Polana Jaworzyna	Polana Jaworzyna Lejowa	Polana Jaworzyna Lejowa	Polana Jaworzyna Lejowa	Polana Jaworzyna Lejowa	Polana Jaworzyna Lejowa	Polana Jaworzyna Lejowa	Polana Huty Lejowe	Polana Huty Lejowe	Polana Huty Lejowe	Polana Huty Lejowe	Polana Huty Lejowe	Polana Huty Lejowe	Polana Huty Lejowe	Polana Huty Lejowe	Polana Huty Lejowe	Polana Huty Lejowe	Polana Kuca	Polana Kuca	Polana Kuca	Polana Kuca	Polana Kuca	Polana Kuca	Polana Kuca	Polana Kuca	Kominiarski Przysłop
Rumex alpinus cover (%)	10		75		35		100		60		30		50		45		90		60		10		35		75		35		55		25		90		55		95	95	30		40		30		65		60		95
Herb layer
Rumex alpinus L.	2		5		3		5		4		3		4		3		5		4		2		3		5		3		4		3		5		4		5		3		3		3		4		4		5
Rumex alpestris Jacq	1	+	1	1	2	1		+	1	1		1	1	1		+	+	+		+	+		+	1	1	1	1	+	1	+			+	+	+	+	+	+	+	+	1	1	1	1	1	2	1	+	1
Deschampsia caespitosa (L.) P.Beauv.	2	+	+	+		+						+		+	1	2	+	2	+	2	1	1	+	2	+	2	3	2	1	2					+	+		+				+			1	1			1
Veronica chamaedrys L. s. str.	2	1	+	1	1	2	+	2	1	2	+	2	2	1	1	1	+	2	1	2	2	2	1	1	1	2	2	2	1	1	2	2	+	+	1	1	+	+	1	1	1	1	1	1	+	1	2	2	+
Agrostis capillaris L.	2	3		4	+	3		3		2	1	+	2	3	2	3		4	+	3	2	3		2	1	3	3	3	+	3	2	2	3	3	3	2	2	4	3	4	4	4	3	4	2	3	2	3	1
Chaerophyllum hirsutum L.	4	3	3	3	4	4			3	3	3	4	3	1	+	+	1		+	+	+	+			+	+	+	+	+	+			+		+	+	1		1	1	+	+	1	+	1	1	2	1
Ranunculus repens L.	2	2	+	2	1	2		3	+	2	1	2	2	2	2	+	+	2	1	2	2	2	1	+	1	2	+	+	+	1	2	2	1	2	2	3	1	3	3	3	+	+		+		+	+	1	+
Alchemilla sp.	+	+		+	+	+		+	+	+	+	1		+	+	1	+	1	+	1	+	2	+	+	1	1	1	2	1	1	1	1	+	+	+	+	+	+	+	+	+	+	+		+	+	+	+	+
Hypericum maculatum Crantz	1	1		1	+	1		2	+	1		+	1	3	+	3		1		1		+	+	2																		+		1		1	+
Poa trivialis L.	1	1	+	+	+	+		+	+	1		+	+	+	+	+			+	+					1	1					+	+									+	1
Stellaria graminea L.		+		1				+		+		+		+		+		+		+					+	+	+	+		+	1	1	+	+	+	+		+	+	+	+	1	1	1	+	1	+	+
Stellaria nemorum L.	1	1	+		2	+			2		2	2					1		1				1	+
Festuca rubra L. s. str.						+		1						+		2		2	+	+		+		2	+	+	1	2	1	2		+		+						+	1	2	+	2		2		2
Urtica dioica L.			+		+	+	2	+	+	1			+	+			+														+					+											1
Rubus idaeus L.		+			1	+	+	+											+																								1	1	+	1
Dactylis glomerata L.				+	+	+		1		+	1	2	2	1								2																	+
Senecio hercynicus Herborg									+	+					1
Senecio subalpinus W. D. J. Koch	+	1		+	+	+		+	+	+	+	+				+		+		+	+	+	+	+		+	+	+	+	+				+			+							+			+
Achillea millefolium L. s. str.		+		+				2			+	+		+		+				+	1	2				+		+			+	+		+		+		+		+	+	+				+		+
Alopecurus pratensis L.				+				1	+	2		+		1	+	1		1		+	1	+	2	1
Trifolium repens L.				+																		1			+	2	1	+		+	1	2	+	3	3	3	+	3			+	+	+			+		2
Festuca pratensis Huds.				1		+		+		+	+	1						1		+											2	2		1				+		2		+				+		+
Galeopsis tetrahit L.		+		+	+			+		+								+					+	+																									+
Carduus personata (L.) Jacq.					+								+												+
Ranunculus acris L. s. str.												+									+	1				+	+	+		+						+				+	+	+		+				1
Cirsium arvense (L.) Scop.		+		+			+	1	2	2	+	+							1	1	1	1			+	1																					+
Myosotis palustris (L.) L. emend. Rchb.	+	+							+	+	1	1
Poa pratensis L. s. str.													+	+												+					1	+								1		+	+	+
Carex ovalis Gooden.												+								+				+						1				+				+								+
Poa compressa L.												+				+																									+	1				+	+	1
Epilobium alpestre (Jacq.) Krock.
Agrostis stolonifera L.																					+	2	3	2											+	2
Epilobium montanum L.	+								+	+
Cardaminopsis halleri Hayek	+	+	+		+	+				+	+								+
Chamaenerion angustifolium (L.) Scop.
Taraxacum officinale F.H. Wigg.																									+	+		+			1	1	+	+	+	+	+	+		+								+
Luzula luzuloides (Lam.) Dandy & Wilmott											+												+	+																								+
Geranium sylvaticum L.	+	+	1	+	+	+	+	+																															+
Holcus mollis L.													2	3
Heracleum sphondylium L. s. str.
Myosotis nemorosa Besser						+		+		+		1										+		+				+													+
Rumex obtusifolius L.											1	2																												+
Senecio ovatus (P. Gaertn., B. Mey. & Scherb.) Willd.											1				+	1	+	1	+		+	+		+
Cerastium holosteoides Fr. Emend. Hyl.																									+	+	+	+	+	+	+	+		+	+	+		+	+	+
Veratrum lobelianum Bernh.
Equisetum arvense L.
Carum carvi L.																									+	+		+			+	+		+		+			+	+								+
Galeopsis bifida Boenn.															+																															+
Chrysosplenium alternifolium L.							1	2
Cirsium palustre (L.) Scop.																											+	2														+	+	+	+	+	+	+
Phleum commutatum Gaudin						+															+	+													+	1		+				+		1		+
Oxalis acetosella L.																																									+		+		+	+
Leontodon autumnalis L.																									+	+	+	2	+	2				+				+										1
Melandruim rubrum (Weigel) Garcke
Elymus repens (L.) Gould					+	1			+	1											2	1																		2
Deschampsia flexuosa L.
Poa alpina L.																+		+		+	+	1	1	2						1
Polygonum bistorta L.
Carex sylvatica Huds.	+	+				+					+					+				+																												+
Leontodon hispidus L.																1				+	+	+		+																		+		+
Cardamine amara L.
Aconitum firmum Rchb.							+		+
Cirsium rivulare (Jacq.) All.
Phleum pratense L.		+																		1						2						1						+
Mutellina purpurea (Poir.) Thell.																1		+
Stellaria media (L.) Vill.																									+				+		+	+	+	+		+	+	+	+				+
Crepis paludosa (L.) Moench
Trisetum flavescens (L.) P. Beauv.
Luzula sylvatica (Huds.) Gaudin												+											+	+
Geranium phaeum L.																																	+														+
Trifolium pratense L.																																																+
Juncus conglomeratus L.																		1		+																+
Rhinanthus serotinus (Schönh.) Oborný								+		+						+				+	+	+
Athyrium distentifolium Tausch ex Opiz
Caltha laeta Schott, Nyman & Kotschy
Tussilago farfara L.											+	+
Poa annua L.																																		2	1	+		+
Dryopteris dilatata (Hoffm.) A. Gray
Nardus stricta L.																												+													1	2		1		+		2
Cardamine flexuosa With.
Petasites albus (L.) Gaertn.
Galium palustre L.
Carex nigra Reichard																																									+
Cicerbita alpina (L.) Wallr.
Doronicum austriacum Jacq.
Agrostis canina L. s. str.
Potentilla aurea L.
Veronica officinalis L.
Gentiana asclepiadea L.
Salix silesiaca Willd.
Cynocurus cristatus L.																																		+
Galeobdolon luteum Huds.
Adenostyles alliariae (Gouan) A. Kern.
Poa nemoralis L.																											+
Impatiens noli-tangere L.
Anthoxanthum odoratum L. s. str.
Prunella vulgaris L.												+
Valeriana sambucifolia J.C. Mikan
Galium mollugo L. s. str.
Hieracium lachenalii C. C. Gmel.
Sorbus aucuparia L. emend. Hedl.
Cruciata glabra (L.) Ehrend.																										+
Elymus caninus (L.) L.																																				1
Festuca gigantea (L.) Vill.
Leucanthemum waldsteinii (Sch. Bip) Pouzar
Geum rivale L.
Viola biflora L.
Petasites kablikianus Tausch ex Bercht.
Vicia sepium L.								+
Luzula campestris (L.) DC.
Primula elatior (L.) Hill.					+
Calamagrostis villosa (Chaix) J. F. Gmel.
Hieracium murorum L.
Dryopteris expansa (C. Presl) Fraser-Jenk. & Jermy
Equisetum sylvaticum L.																							1	2
Potentilla erecta (L.) Raeusch																														+																		+
Carex pallescens L.																																										+						+
Dactylis polygama Horv.
Astrantia major L.
Cerastium fontanum Baumg. S. Str.
Carex atrata L.
Soldanella carpatica Vierh.
Thalictrum aquilegiifolium L.
Athyrium filix-femina (L.) Roth
Lathyrus pratensis L.
Ranunculus flammula L.
Cardamine pratensis L.
Dactylorhiza majalis (Rchb.) P. F. Hunt & Summerh.
Pimpinella major (L.) Huds
Glechoma hederacea L.
Sedum fabaria W. D. J. Koch
Euphrasia picta Wimm. s. str.
Rumex acetosella L.
Luzula alpino-pilosa (Chaix) Breistr.
Galium odoratum (L.) Scop.							+
Euphrasia rostkoviana Hayne								+
Dryopteris filix-mas (L.) Schott
Campanula polymorpha Witasek
Campanula patula L. s. str.																												+
Plantago major L. s.str.																															+
Juncus tenuis Willd.																																				+
Anthriscus nitida (Wahlenb.) Hazsl.																																								+
Phyteuma spicatum L.
Galium rotundifolium L.
Stellaria uliginosa Murray
Moneses uniflora (L.) A. Gray
[truncated: 151 more columns]
